# Supplementary material for: Identification of a bilirubin receptor that may mediate a component of cholestatic itch
Source: eLife. 2019 Jan 21;8:e44116. doi: 10.7554/eLife.44116 (PMC6368403; doi:10.7554/eLife.44116)
Supplement: Figure 7—source data 1. [file elife-44116-fig7-data1.xlsx]

## Sheet: Fig 7 - B
WT	BVRKO	WT	BVRKO
11	45	38	18
5	23	49	27
18	44	22	50
28	5	63	9
3	19	86	14
33	9	106	39
27	12	17	22
		30	18
		39
		34

## Sheet: Fig 7 - CD
Control
	WT	A1KO	WT	A1KO	WT	A1KO	WT	A1KO	WT	A1KO	WT	A1KO
	82	94	9	20	11	20	23	3	12	19	10	18
	33	97	27	83	13	16	13	25	40	16	9	28
	78	37	35	39	27	79	108	28	13	7	43	75
	47	81	17	33	25	78	18	10	22	19	20	30
	45	55	47	39	51			98
cholestasis
	WT	A1KO	WT	A1KO	WT	A1KO	WT	A1KO	WT	A1KO	WT	A1KO
	229	136	95	56	148	110	230	58	125	17	132	24
	142	47	55	44	127	72	271	141	138	80	45	54
	216	233	121	34	129	76	227	175	65	46	57	37
	146	111	93	51	100	19	321	136	90	42	54	16
	129	87	99	105	161	45	207	120	132	97	74	31
	70	53	102		224	166	214	24		25	65
	179	28	98		145	146	180	181			41
		47	95			22		344
		106

## Sheet: Fig 7 - E
Control		Cholestasis
WT	A1	WT	A1
82	94	229	136
33	97	142	47
78	37	216	233
47	81	146	111
45	55	129	87
9	20	70	53
27	83	179	28
35	39		47
17	33	95	106
47	39	55	56
11	20	121	44
13	16	93	34
27	79	99	51
25	78	102	105
51		98
23	3	95
13	25	148	110
108	28	127	72
18	10	129	76
	98	100	19
12	19	161	45
40	16	224	166
13	7	145	146
22	19		22
10	18	230
9	28	271	58
43	75	227	141
20	30	321	175
		207	136
		214	120
		180	24
			181
		125	344
		138	17
		65	80
		90	46
		132	42
			97
		132	25
		45	24
		57	54
		54	37
		74	16
		65	31
		41

## Sheet: Fig 7 - H
NT	FeCl3	NT	FeCl3	NT	FeCl3
63	45	229	75	230	117
62	53	142	132	271	53
35	51	216	54	227	60
14	41	146	111	321	60
43	34	129	173	207	54
53		70	58	214	67
		179	34	180

## Sheet: Fig 7 - I
IgG	Anti-Bili	IgG	Anti-Bili
132	51	149	94
149	86	193	125
164	155	147	122
103	66	220	51
162	29	187	33
	57		94
	162
